# Supplementary material for: Real-world effectiveness and prognostic factors of durvalumab plus chemotherapy in a multicentric cohort with advanced biliary tract cancer
Source: Oncologist. 2024 Nov 20;30(8):oyae306. doi: 10.1093/oncolo/oyae306 (PMC12395238; doi:10.1093/oncolo/oyae306)
Supplement: oyae306_suppl_Supplementary_Figures [file oyae306_suppl_supplementary_figures.zip]

Archive with 8 entries (7 files):
- Supplementary Figure/
- Supplementary Figure/Figure S1.pptx
- Supplementary Figure/Figure S2.tif
- Supplementary Figure/Figure S3A.tif
- Supplementary Figure/Figure S3B.tif
- Supplementary Figure/Figure S3C.tif
- Supplementary Figure/Figure S3D.tif
- Supplementary Figure/Supplementary Figure Captions.pdf
